# Supplementary material for: Optimizing Release of Nucleic Acids of African Swine Fever Virus and Influenza A Virus from FTA Cards
Source: Int J Mol Sci. 2021 Nov 29;22(23):12915. doi: 10.3390/ijms222312915 (PMC8657678; doi:10.3390/ijms222312915)
Supplement: Supplementary file 1 [file ijms-22-12915-s001.zip › Supplementary data 1.xlsx]

## Sheet: Table S1
Table S1
Mean Ct Values
		ASFV_Direct qPCR amplification					ASFV_qPCR after DNA Extraction					IAV_Direct RT-qPCR amplification					IAV_RT-qPCR after RNA Extraction
	10^-1	10^-2	10^-3	10^-4		10^-1	10^-2	10^-3	10^-4		10^-1	10^-2	10^-3	10^-4		10^-1	10^-2	10^-3	10^-4
Extraction-original samples	21.92	24.13	27.34	30.39		21.92	24.13	27.34	30.39		17.15	21.65	24.46	28.45		17.15	21.65	24.46	28.45
M1 (FTA Purification Reagent + PK)	27.82	30.93	34.23	39.06		27.35	30.85	33.65	39.15		31.52	34.74	40.00	40.00		27.11	30.05	33.16	39.15
M2-E1 (TE+PK+FTA Elute buffer)	28.46	31.76	34.12	38.40		29.65	32.82	35.46	39.40		32.00	35.15	40.00	40.00		29.12	32.44	36.39	39.52
M2-E2	25.88	28.93	32.12	35.17		27.59	30.79	33.73	39.12		30.94	34.05	37.06	40.00		27.87	30.82	34.01	38.52
M3-E1 (TE + TLR)	28.85	32.31	35.14	40.00		30.35	33.58	37.06	40.00		32.94	38.36	40.00	40.00		29.83	32.9	37.62	40.00
M3-E2	25.86	29.05	31.72	37.9		28.11	31.21	34.06	37.63		30.84	33.99	38.26	40.00		28.22	31.47	34.26	39.49
M4 (TE)	28.27	31.79	34.80	39.46		30.14	33.04	36.84	39.26		31.59	34.66	40.00	40.00		28.32	31.59	35.07	38.08
M5 (M-Lysis Reagent)	29.34	32.33	35.36	40.00		29.08	32.97	36.38	40.00		31.99	35.20	40.00	40.00		29.04	32.07	34.96	39.69
M6-E1 (TE+ Chelex 100 Resin)	29.03	32.44	36.03	40.00		30.15	33.42	38.10	40.00		32.54	36.61	40.00	40.00		30.15	33.28	37.72	40.00
M6-E2	26.04	29.35	32.53	37.49		27.41	30.92	34.21	37.79		27.49	30.52	34.02	38.60		27.15	30.11	33.86	37.81
M7-E1 (TED10 + Chelex)	29.03	32.32	36.63	39.44		29.52	32.89	36.72	40.00		31.82	35.56	40.00	40.00		30.05	33.35	37.47	40.00
M7-E2	25.83	28.09	32.34	37.18		27.19	30.45	33.59	37.86		27.78	30.49	33.62	38.75		26.99	30.14	33.54	37.61
Standard DNA Plasmid_ASFV Estonia 2014	10^0	29.94				10^0	30.04				Standard RNA Plasmid_IAV H5N3 2009		10^2	24.56			10^2	24.23
	10^1	27.87				10^1	27.81						10^3	27.29			10^3	27.45
	10^3	22.30				10^3	22.14						10^4	30.58			10^4	30.62
	10^5	15.75				10^5	15.64						10^5	33.79			10^5	33.72

## Sheet: Raw data
		FAM Canal
				ASFV_Direct qPCR amplification					ASFV_qPCR after DNA Extraction								IAV_Direct RT-qPCR amplification					IAV_RT-qPCR after RNA Extraction
			Ct values					Ct values								Ct values					Ct values
1- FTA Classic Card			10^-1	10^-2	10^-3	10^-4		10^-1	10^-2	10^-3	10^-4					10^-1	10^-2	10^-3	10^-4		10^-1	10^-2	10^-3	10^-4
		Extraction-original samples	21.92	24.13	27.34	30.39		21.92	24.13	27.34	30.39					17.15	21.65	24.46	28.45		17.15	21.65	24.46	28.45
		M1 (FTA Purification Reagent + PK)	28.16	31.54	34.59	No Cq		30.25	33.52	36.32	No Cq					31.53	34.48	No Cq	No Cq		25.71	28.18	31.17	No Cq
		M2-E1 (TE+PK+FTA Elute buffer)	28.03	31.86	34.27	37.11		30.02	33.57	36.9	No Cq					32.72	36.14	No Cq	No Cq		27.13	30.21	33.67	No Cq
		M2-E2	26.64	29.32	32.83	35.77		30.08	33.98	36.67	No Cq					31.21	34.87	No Cq	No Cq		26.09	29.37	32.27	35.39
		M3-E1 (TE + TLR)	28.37	31.28	34.09	No Cq		31.49	34.2	37.17	No Cq					31.89	34.6	No Cq	No Cq		28.31	31.22	34.85	No Cq
		M3-E2	26.29	29.54	32.86	35.08		30.35	33.2	36.24	No Cq					30.25	34.12	No Cq	No Cq		27.55	30.98	33.04	36.43
		M4 (TE)	27.02	31.17	34.05	No Cq		30.96	33.32	36.76	No Cq					32.07	35.00	No Cq	No Cq		26.02	29.02	32.65	35.22
		M5 (M-Lysis Reagent)	29.03	32.89	35.73	No Cq		33.64	36.21	No Cq	No Cq					31.26	34.55	No Cq	No Cq		29.35	32.15	35.68	No Cq
		M6-E1 (TE+ Chelex 100 Resin)	28.04	31.64	34.31	No Cq		30.55	33.93	36.51	No Cq					30.38	34.01	No Cq	No Cq		29.49	32.31	35.45	No Cq
		M6-E2	26.22	29.00	32.37	35.24		27.76	31.07	34.92	No Cq					29.45	32.45	35.35	No Cq		26.06	29.32	32.31	36.89
		M7-E1 (TED10 + Chelex)	28.35	31.99	35.42	No Cq		27.72	31.02	35.38	No Cq					31.77	34.46	No Cq	No Cq		29.34	32.59	36.53	No Cq
		M7-E2	26.20	29.87	32.46	No Cq		27.42	30.98	34.61	No Cq					29.05	32.72	35.71	No Cq		26.47	29.74	33.05	36.27
			Ct values					Ct values								Ct values					Ct values
2- Indicating FTA Elute Card			10^-1	10^-2	10^-3	10^-4		10^-1	10^-2	10^-3	10^-4					10^-1	10^-2	10^-3	10^-4		10^-1	10^-2	10^-3	10^-4
		Extraction-original samples	21.92	24.13	27.34	30.39		21.92	24.13	27.34	30.39					17.15	21.65	24.46	28.45		17.15	21.65	24.46	28.45
		M1 (FTA Purification Reagent + PK)	28.47	31.21	34.66	No Cq		25.27	28.57	32.61	No Cq					31.25	34.85	No Cq	No Cq		26.61	29.28	32.37	No Cq
		M2-E1 (TE+PK+FTA Elute buffer)	30.28	33.06	36.47	No Cq		31.4	34.31	37.39	No Cq					32.63	35.47	No Cq	No Cq		27.19	30.37	33.47	36.59
		M2-E2	26.19	29.58	32.21	35.94		27.19	29.62	32.55	35.25					31.55	34.78	No Cq	No Cq		27.41	30.51	33.27	No Cq
		M3-E1 (TE + TLR)	27.13	31.47	34.72	No Cq		30.19	34.62	No Cq	No Cq					32.11	35.03	No Cq	No Cq		28.55	31.98	34.04	No Cq
		M3-E2	27.57	31.41	35.1	No Cq		28.75	32.15	35.82	No Cq					30.89	34.48	No Cq	No Cq		28.51	32.36	35.75	No Cq
		M4 (TE)	30.09	33.9	35.03	No Cq		31.18	33.44	No Cq	No Cq					31.35	34.54	No Cq	No Cq		27.32	30.12	33.45	No Cq
		M5 (M-Lysis Reagent)	28.75	31.63	35.23	No Cq		30.03	33.18	No Cq	No Cq					30.78	34.65	No Cq	No Cq		29.17	32.25	35.49	No Cq
		M6-E1 (TE+ Chelex 100 Resin)	29.71	32.13	35.22	No Cq		31.26	34.58	No Cq	No Cq					30.89	34.19	No Cq	No Cq		29.69	32.28	35.38	No Cq
		M6-E2	27.47	31.03	34.08	No Cq		28.24	32.03	35.58	No Cq					26.81	29.55	33.14	No Cq		26.26	29.41	32.56	36.78
		M7-E1 (TED10 + Chelex)	27.45	30.68	34.17	No Cq		33.08	36.69	No Cq	No Cq					31.21	34.75	No Cq	No Cq		29.44	32.61	36.72	No Cq
		M7-E2	27.12	30.36	33.34	37.27		28.10	31.18	34.99	No Cq					26.48	29.63	33.46	No Cq		26.35	29.52	33.17	36.37
			Ct values					Ct values								Ct values					Ct values
3- GenSaver			10^-1	10^-2	10^-3	10^-4		10^-1	10^-2	10^-3	10^-4					10^-1	10^-2	10^-3	10^-4		10^-1	10^-2	10^-3	10^-4
		Extraction-original samples	21.92	24.13	27.34	30.39		21.92	24.13	27.34	30.39					17.15	21.65	24.46	28.45		17.15	21.65	24.46	28.45
		M1 (FTA Purification Reagent + PK)	27.05	30.58	33.17	36.88		29.01	32.83	35.7	No Cq					31.74	34.55	No Cq	No Cq		26.33	29.47	32.69	No Cq
		M2-E1 (TE+PK+FTA Elute buffer)	26.13	29.58	32.23	35.63		30.55	33.15	36.04	No Cq					32.14	35.26	No Cq	No Cq		29.31	33.66	36.33	No Cq
		M2-E2	25.43	29.04	32.14	36.31		27.08	30.46	34.03	No Cq					30.16	33.22	35.39	No Cq		27.73	30.69	34.18	No Cq
		M3-E1 (TE + TLR)	27.45	30.83	34.17	No Cq		31.47	34.42	No Cq	No Cq					32.61	35.53	No Cq	No Cq		30.01	33.41	No Cq	No Cq
		M3-E2	25.03	28.45	32.00	No Cq		27.07	30.42	33.34	36.49					30.28	33.48	36.13	No Cq		28.44	31.68	34.24	No Cq
		M4 (TE)	26.59	29.64	33.72	No Cq		30.04	33.5	36.93	No Cq					31.02	34.05	No Cq	No Cq		29.05	32.55	35.89	No Cq
		M5 (M-Lysis Reagent)	29.68	32.07	35.34	No Cq		28.25	31.87	34.37	No Cq					30.91	34.81	No Cq	No Cq		27.44	30.64	33.42	37.81
		M6-E1 (TE+ Chelex 100 Resin)	30.24	33.67	36.26	No Cq		30.52	34.77	No Cq	No Cq					31.34	34.41	No Cq	No Cq		29.18	32.68	36.06	No Cq
		M6-E2	25.34	28.89	32.22	No Cq		26.88	30.71	33.05	36.79					25.68	29.73	32.33	35.05		26.42	30.2	34.25	No Cq
		M7-E1 (TED10 + Chelex)	30.35	33.49	No Cq	No Cq		30.11	33.28	36.62	No Cq					31.32	34.43	No Cq	No Cq		28.76	31.86	34.9	No Cq
		M7-E2	25.49	28.45	31.2	No Cq		26.81	30.17	33.08	36.41					26.47	29.06	32.71	35.4		26.92	29.45	32.22	35.42
			Ct values					Ct values								Ct values					Ct values
4- GenSaver 2.0			10^-1	10^-2	10^-3	10^-4		10^-1	10^-2	10^-3	10^-4					10^-1	10^-2	10^-3	10^-4		10^-1	10^-2	10^-3	10^-4
		Extraction-original samples	21.92	24.13	27.34	30.39		21.92	24.13	27.34	30.39					17.15	21.65	24.46	28.45		17.15	21.65	24.46	28.45
		M1 (FTA Purification Reagent + PK)	27.55	30.41	33.84	36.54		25.04	28.92	31.31	34.9					31.58	34.75	No Cq	No Cq		25.27	28.49	31.27	34.01
		M2-E1 (TE+PK+FTA Elute buffer)	27.02	30.73	33.01	36.01		28.08	31.98	34.86	No Cq					31.4	34.45	No Cq	No Cq		29.54	32.18	35.62	No Cq
		M2-E2	26.23	29.07	30.72	33.2		27.59	30.23	33.36	No Cq					29.32	32.44	35.16	No Cq		25.08	28.46	31.84	34.25
		M3-E1 (TE + TLR)	28.07	31.16	34.81	No Cq		28.20	31.45	34.15	No Cq					34.38	No Cq	No Cq	No Cq		30.79	33.23	36.27	No Cq
		M3-E2	25.84	28.84	30.18	35.19		27.51	30.2	33.68	36.56					30.21	33.27	36.85	No Cq		26.42	29.03	32.42	No Cq
		M4 (TE)	27.25	30.75	33.96	36.2		27.04	29.28	32.6	35.54					31.14	34.55	No Cq	No Cq		26.10	29.59	32.4	36.38
		M5 (M-Lysis Reagent)	28.18	31.07	34.05	No Cq		27.42	31.05	35.27	No Cq					32.57	35.06	No Cq	No Cq		28.21	31.57	34.68	No Cq
		M6-E1 (TE+ Chelex 100 Resin)	27.41	30.46	34.02	No Cq		27.18	29.93	35.83	No Cq					33.48	No Cq	No Cq	No Cq		29.48	32.93	35.95	No Cq
		M6-E2	26.03	29.14	32.52	No Cq		27.26	30.93	33.89	36.63					28.37	31.37	34.77	No Cq		26.28	28.27	31.73	34.76
		M7-E1 (TED10 + Chelex)	27.85	30.75	33.5	36.07		27.28	30.76	34.75	No Cq					33.35	No Cq	No Cq	No Cq		29.25	32.19	35.3	No Cq
		M7-E2	25.73	28.19	32.45	35.42		27.17	30.70	33.7	37.27					29.59	32.47	35.02	No Cq		26.05	29.22	32.94	35.19
			Ct values					Ct values								Ct values					Ct values
5- Human ID Bloodstain Card			10^-1	10^-2	10^-3	10^-4		10^-1	10^-2	10^-3	10^-4					10^-1	10^-2	10^-3	10^-4		10^-1	10^-2	10^-3	10^-4
		Extraction-original samples	21.92	24.13	27.34	30.39		21.92	24.13	27.34	30.39					17.15	21.65	24.46	28.45		17.15	21.65	24.46	28.45
		M1 (FTA Purification Reagent + PK)	27.84	30.36	34.51	No Cq		28.17	31.92	34.54	No Cq					31.55	34.78	No Cq	No Cq		26.41	29.68	33.51	No Cq
		M2-E1 (TE+PK+FTA Elute buffer)	27.04	30.82	33.57	No Cq		27.40	30.56	33.26	36.36					32.46	35.26	No Cq	No Cq		29.24	32.49	35.61	No Cq
		M2-E2	25.42	28.46	32.81	35.63		26.43	30.62	34.19	37.82					29.44	32.72	35.05	No Cq		28.55	31.68	34.21	No Cq
		M3-E1 (TE + TLR)	30.75	33.71	36.43	No Cq		30.08	34.22	37.94	No Cq					32.93	No Cq	No Cq	No Cq		29.33	32.57	35.36	No Cq
		M3-E2	25.13	28.62	31.89	34.17		28.54	31.01	33.97	36.62					30.31	33.27	36.57	No Cq		28.21	31.58	34.82	No Cq
		M4 (TE)	30.19	33.62	36.7	No Cq		32.12	35.93	No Cq	No Cq					31.16	34.22	No Cq	No Cq		30.27	33.54	36.54	No Cq
		M5 (M-Lysis Reagent)	30.10	33.67	36.69	No Cq		30.17	33.13	36.25	No Cq					32.35	35.31	No Cq	No Cq		29.04	32.34	35.54	No Cq
		M6-E1 (TE+ Chelex 100 Resin)	30.37	33.49	No Cq	No Cq		31.9	34.34	No Cq	No Cq					32.61	35.75	No Cq	No Cq		30.14	33.5	36.57	No Cq
		M6-E2	25.65	29.03	32.24	35.12		27.24	30.51	34.12	37.55					25.84	28.45	32.58	35.09		28.58	31.38	34.45	No Cq
		M7-E1 (TED10 + Chelex)	30.31	33.54	No Cq	No Cq		30.54	34.32	No Cq	No Cq					31.44	34.87	No Cq	No Cq		31.31	34.6	37.15	No Cq
		M7-E2	25.74	29.02	32.64	35.95		27.15	30.71	33.1	36.55					25.72	28.22	32.85	35.84		28.22	31.51	34.3	No Cq
			Ct values					Ct values								Ct values					Ct values
6- COPAN Nucleic Card			10^-1	10^-2	10^-3	10^-4		10^-1	10^-2	10^-3	10^-4					10^-1	10^-2	10^-3	10^-4		10^-1	10^-2	10^-3	10^-4
		Extraction-original samples	21.92	24.13	27.34	30.39		21.92	24.13	27.34	30.39					17.15	21.65	24.46	28.45		17.15	21.65	24.46	28.45
		M1 (FTA Purification Reagent + PK)	27.23	30.64	34.58	No Cq		25.62	28.28	32.27	No Cq					31.58	34.56	No Cq	No Cq		29.89	32.85	35.37	No Cq
		M2-E1 (TE+PK+FTA Elute buffer)	28.13	31.68	34.26	No Cq		28.20	31.95	34.08	No Cq					31.45	34.28	No Cq	No Cq		30.42	33.67	No Cq	No Cq
		M2-E2	25.92	28.41	31.53	34.19		27.45	30.02	34.75	No Cq					32.7	35.85	No Cq	No Cq		28.58	31.41	34.26	No Cq
		M3-E1 (TE + TLR)	28.17	31.92	34.29	No Cq		28.52	31.43	34.21	No Cq					33.24	No Cq	No Cq	No Cq		30.21	33.65	No Cq	No Cq
		M3-E2	25.62	28.03	31.72	35.19		27.18	30.91	33.67	No Cq					32.35	35.27	No Cq	No Cq		28.81	31.76	34.34	No Cq
		M4 (TE)	28.02	32.14	35.45	No Cq		27.86	31.42	34.28	No Cq					31.65	34.44	No Cq	No Cq		29.84	33.62	35.38	No Cq
		M5 (M-Lysis Reagent)	28.72	31.18	34.05	No Cq		28.46	31.68	35.84	No Cq					32.68	35.78	No Cq	No Cq		29.49	32.16	35.02	No Cq
		M6-E1 (TE+ Chelex 100 Resin)	28.14	31.85	34.92	No Cq		28.16	31.19	34.31	No Cq					34.57	No Cq	No Cq	No Cq		31.53	34.47	No Cq	No Cq
		M6-E2	25.79	29.27	32.97	36.36		27.21	30.09	33.91	36.57					29.36	32.23	35.00	No Cq		28.96	32.14	35.06	No Cq
		M7-E1 (TED10 + Chelex)	28.39	31.29	35.76	No Cq		27.30	30.61	33.45	No Cq					31.59	34.61	No Cq	No Cq		31.06	34.76	No Cq	No Cq
		M7-E2	25.47	28.11	32.21	35.84		27.12	30.36	33.13	No Cq					28.96	31.11	34.55	No Cq		28.18	31.79	34.92	No Cq
			Ct values					Ct values								Ct values					Ct values
7- Nucleo Card/ Blood sample Storage Card			10^-1	10^-2	10^-3	10^-4		10^-1	10^-2	10^-3	10^-4					10^-1	10^-2	10^-3	10^-4		10^-1	10^-2	10^-3	10^-4
		Extraction-original samples	21.92	24.13	27.34	30.39		21.92	24.13	27.34	30.39					17.15	21.65	24.46	28.45		17.15	21.65	24.46	28.45
		M1 (FTA Purification Reagent + PK)	28.47	31.78	34.24	No Cq		28.09	31.91	35.45	No Cq					31.44	35.21	No Cq	No Cq		29.56	32.42	35.71	No Cq
		M2-E1 (TE+PK+FTA Elute buffer)	31.83	34.59	37.34	No Cq		31.90	34.28	37.1	No Cq					32.78	35.16	No Cq	No Cq		31.02	34.56	No Cq	No Cq
		M2-E2	25.37	28.65	32.68	35.12		27.32	30.65	33.48	36.89					32.25	35.22	No Cq	No Cq		30.95	33.68	36.3	No Cq
		M3-E1 (TE + TLR)	32.05	35.84	37.05	No Cq		31.81	34.73	36.02	No Cq					33.45	No Cq	No Cq	No Cq		31.66	34.29	No Cq	No Cq
		M3-E2	25.03	28.46	31.62	No Cq		27.37	30.61	33.84	36.1					31.61	34.52	No Cq	No Cq		29.57	32.66	35.48	No Cq
		M4 (TE)	28.74	31.35	34.9	No Cq		31.80	34.44	37.18	No Cq					32.77	35.69	No Cq	No Cq		29.51	32.69	35.12	No Cq
		M5 (M-Lysis Reagent)	30.89	33.82	36.29	No Cq		30.64	33.69	36.51	No Cq					33.42	36.21	No Cq	No Cq		30.28	33.4	36.12	No Cq
		M6-E1 (TE+ Chelex 100 Resin)	31.2	33.86	36.65	No Cq		31.51	35.23	No Cq	No Cq					34.57	37.9	No Cq	No Cq		31.56	34.82	No Cq	No Cq
		M6-E2	25.77	28.85	32.85	35.69		27.29	30.32	33.97	36.99					26.98	29.83	35.02	No Cq		27.46	30.08	33.78	36.19
		M7-E1 (TED10 + Chelex)	31.15	34.56	37.54	No Cq		30.65	33.54	36.83	No Cq					32.06	35.76	No Cq	No Cq		31.2	34.86	No Cq	No Cq
		M7-E2	25.09	28.36	32.08	35.72		26.61	29.06	32.52	36.91					27.79	30.18	33.12	No Cq		26.75	29.79	33.81	No Cq
		Standard DNA Plasmid_ASFV Estonia 2014	10^0	29.94				10^0	30.04							Standard RNA Plasmid_IAV H5N3 2009		10^2	24.56			10^2	24.23
			10^1	27.87				10^1	27.81									10^3	27.29			10^3	27.45
			10^3	22.30				10^3	22.14									10^4	30.58			10^4	30.62
			10^5	15.75				10^5	15.64									10^5	33.79			10^5	33.72
		HEX Canal
				ASFV_Direct qPCR amplification					ASFV_qPCR after DNA Extraction								IAV_Direct RT-qPCR amplification					IAV_RT-qPCR after RNA Extraction
			Ct values					Ct values								Ct values					Ct values
1- FTA Classic Card			10^-1	10^-2	10^-3	10^-4		10^-1	10^-2	10^-3	10^-4					10^-1	10^-2	10^-3	10^-4		10^-1	10^-2	10^-3	10^-4
		Extraction-original samples	22.18	22.53	21.41	22.03		22.18	22.53	21.41	22.03					19.15	21.12	22.36	23.41		19.15	21.12	22.36	23.41
		M1 (FTA Purification Reagent + PK)	30.13	29.55	29.61	29.41		32.53	29.51	29.29	28.94					30.21	25.11	29.91	26.91		22.59	22.51	22.70	22.20
		M2-E1 (TE+PK+FTA Elute buffer)	30.29	29.74	29.08	29.22		29.93	29.48	29.18	29.00					31.61	25.81	32.21	28.71		22.45	22.54	22.42	22.43
		M2-E2	26.29	26.02	25.98	26.24		30.66	29.59	29.30	28.87					28.41	26.01	25.81	25.91		22.59	22.74	22.46	22.35
		M3-E1 (TE + TLR)	30.32	28.48	29.04	30.49		30.80	29.63	28.82	28.68					27.12	26.12	23.82	23.41		22.49	22.39	22.33	22.28
		M3-E2	26.04	25.96	26.00	26.22		30.91	29.70	29.02	28.73					35.64	25.32	34.02	33.91		22.66	22.59	22.36	22.25
		M4 (TE)	31.43	30.05	29.65	29.51		30.74	29.70	28.95	28.67					27.62	25.35	24.95	22.81		22.68	22.47	22.29	22.23
		M5 (M-Lysis Reagent)	31.57	31.52	30.80	30.04		30.50	29.99	29.07	28.70					28.72	27.01	27.74	28.91		22.80	22.67	22.71	22.52
		M6-E1 (TE+ Chelex 100 Resin)	30.23	30.12	29.30	29.56		30.51	30.09	28.85	28.77					31.54	25.71	32.32	30.12		22.84	22.64	22.69	22.51
		M6-E2	26.14	26.04	26.24	25.89		29.19	28.96	30.54	29.03					27.33	26.74	21.56	26.12		22.38	22.59	22.80	22.74
		M7-E1 (TED10 + Chelex)	31.64	31.38	30.52	29.15		28.58	28.55	29.74	28.71					34.94	25.62	33.44	33.96		22.39	22.29	22.36	22.48
		M7-E2	26.08	26.47	25.79	25.64		28.56	28.74	29.37	28.51					30.71	25.91	30.74	27.16		22.44	22.49	22.31	22.31
			Ct values					Ct values								Ct values					Ct values
2- Indicating FTA Elute Card			10^-1	10^-2	10^-3	10^-4		10^-1	10^-2	10^-3	10^-4					10^-1	10^-2	10^-3	10^-4		10^-1	10^-2	10^-3	10^-4
		Extraction-original samples	22.18	22.53	21.41	22.03		22.18	22.53	21.41	22.03					19.15	21.12	22.36	23.41		19.15	21.12	22.36	23.41
		M1 (FTA Purification Reagent + PK)	30.32	30.14	29.08	29.45		29.03	28.68	28.99	29.37					32.1	27.0	29.0	36.3		22.30	22.50	22.41	22.33
		M2-E1 (TE+PK+FTA Elute buffer)	28.48	30.53	29.22	29.99		28.58	28.79	28.57	28.58					28.1	28.9	21.4	26.3		22.23	22.29	22.32	22.31
		M2-E2	26.24	25.65	25.92	25.18		28.48	28.43	28.50	28.77					28.4	27.7	23.1	23.0		22.39	22.34	22.28	22.27
		M3-E1 (TE + TLR)	31.60	31.75	31.56	30.62		28.56	28.52	28.47	28.61					27.5	26.1	21.7	13.2		22.63	22.48	22.39	22.67
		M3-E2	27.62	28.24	28.18	27.90		28.71	28.64	28.64	28.60					27.3	27.1	22.2	13.6		22.57	22.64	22.62	22.60
		M4 (TE)	30.31	31.05	30.33	29.21		28.92	29.02	29.01	29.14					33.1	25.4	32.0	29.5		22.56	22.88	22.52	22.68
		M5 (M-Lysis Reagent)	29.54	29.37	29.01	28.92		28.76	29.1	28.68	29.12					30.7	25.4	30.8	29.4		22.56	22.74	22.64	22.97
		M6-E1 (TE+ Chelex 100 Resin)	30.56	30.30	30.74	29.15		28.67	28.72	28.73	28.89					30.3	27.1	28.9	37.1		22.40	22.50	22.91	22.56
		M6-E2	27.37	27.30	26.32	25.51		28.47	28.68	28.60	28.96					30.5	31.1	26.4	27.3		22.1	22.45	22.48	22.59
		M7-E1 (TED10 + Chelex)	31.49	31.30	31.33	29.14		28.68	28.75	28.55	28.59					30.1	30.6	25.6	25.4		22.31	22.45	22.80	22.66
		M7-E2	26.88	26.37	25.83	27.14		28.56	28.82	28.67	28.84					29.0	29.3	25.1	26.5		22.29	22.29	22.45	22.85
			Ct values					Ct values								Ct values					Ct values
3- GenSaver			10^-1	10^-2	10^-3	10^-4		10^-1	10^-2	10^-3	10^-4					10^-1	10^-2	10^-3	10^-4		10^-1	10^-2	10^-3	10^-4
		Extraction-original samples	22.18	22.53	21.41	22.03		22.18	22.53	21.41	22.03					19.15	21.12	22.36	23.41		19.15	21.12	22.36	23.41
		M1 (FTA Purification Reagent + PK)	29.32	29.41	29.16	28.74		28.37	28.19	28.14	28.03					28.5	30.0	24.4	27.6		23.44	23.41	23.53	23.47
		M2-E1 (TE+PK+FTA Elute buffer)	31.79	31.45	31.82	31.95		28.26	28.20	28.04	27.89					29.1	27.9	28.3	36.8		22.85	23.50	23.69	23.45
		M2-E2	25.64	25.69	25.15	25.35		28.44	28.08	28.02	27.79					32.6	28.0	35.0	32.0		23.12	23.20	23.71	23.36
		M3-E1 (TE + TLR)	31.00	31.52	31.86	31.34		28.30	28.02	27.89	27.72					28.8	30.5	29.5	30.5		23.01	23.20	22.65	23.44
		M3-E2	25.25	25.31	25.21	25.59		28.16	28.12	28.23	27.96					28.9	30.2	24.0	19.4		23.1	23.20	23.44	23.41
		M4 (TE)	32.25	32.74	32.16	32.55		28.16	28.31	28.22	28.22					28.7	30.4	23.1	28.8		23.18	23.23	23.41	23.50
		M5 (M-Lysis Reagent)	32.28	33.07	33.16	33.30		28.32	28.22	28.27	28.03					27.3	29.3	22.6	29.4		23.41	23.26	23.46	23.46
		M6-E1 (TE+ Chelex 100 Resin)	32.26	32.36	33.01	33.16		28.19	28.23	28.55	28.37					27.3	30.1	29.8	29.7		23.48	23.37	23.44	23.41
		M6-E2	26.88	28.39	26.67	26.90		28.22	28.17	28.12	28.03					31.7	28.7	32.6	31.7		23.37	23.60	24.13	23.69
		M7-E1 (TED10 + Chelex)	33.35	35.32	35.43	35.13		27.83	28.04	27.86	28.05					32.8	28.3	31.5	31.7		23.57	23.74	23.57	23.77
		M7-E2	26.45	25.72	24.72	26.33		27.70	27.63	27.35	27.56					34.7	29.7	33.7	34.0		23.73	23.80	23.58	23.67
			Ct values					Ct values								Ct values					Ct values
4- GenSaver 2.0			10^-1	10^-2	10^-3	10^-4		10^-1	10^-2	10^-3	10^-4					10^-1	10^-2	10^-3	10^-4		10^-1	10^-2	10^-3	10^-4
		Extraction-original samples	22.18	22.53	21.41	22.03		22.18	22.53	21.41	22.03					19.15	21.12	22.36	23.41		19.15	21.12	22.36	23.41
		M1 (FTA Purification Reagent + PK)	29.14	29.27	29.11	28.42		28.04	27.86	27.67	27.65					28.9	30.2	26.3	28.6		23.46	23.49	23.53	23.46
		M2-E1 (TE+PK+FTA Elute buffer)	29.64	28.78	28.58	28.01		27.91	27.81	27.52	27.67					28.4	30.9	29.5	28.6		23.41	23.37	23.49	23.49
		M2-E2	25.75	25.44	25.49	25.94		28.05	27.85	28.02	27.59					29.4	31.5	24.4	29.4		24.13	23.43	23.46	23.46
		M3-E1 (TE + TLR)	30.09	29.58	28.40	27.60		28.17	27.83	28.17	28.18					29.6	33.0	24.1	35.1		23.69	23.64	23.63	23.78
		M3-E2	25.73	25.44	25.69	25.06		28.37	28.20	28.41	28.28					29.2	29.6	23.8	32.9		23.43	23.45	23.53	23.56
		M4 (TE)	29.11	28.51	27.22	26.44		27.72	28.34	28.01	28.27					29.4	30.8	23.8	33.0		23.68	23.71	23.78	23.83
		M5 (M-Lysis Reagent)	30.12	29.41	28.04	27.80		28.01	27.85	28.24	28.32					32.0	28.7	32.6	31.8		23.83	23.88	23.93	23.66
		M6-E1 (TE+ Chelex 100 Resin)	29.54	29.06	27.77	27.23		28.13	28.13	28.12	28.33					28.4	29.7	24.7	20.4		23.60	23.72	23.77	23.65
		M6-E2	25.34	25.61	26.15	25.54		27.67	27.93	28.23	28.38					28.1	29.5	22.8	29.1		23.55	23.65	23.81	23.72
		M7-E1 (TED10 + Chelex)	30.56	30.08	27.41	28.46		28.04	28.12	28.08	28.31					27.5	31.0	28.1	28.1		23.43	23.54	23.80	23.88
		M7-E2	25.14	25.63	25.05	26.06		27.94	28.09	28.09	28.33					31.7	31.9	28.7	30.7		23.57	23.49	23.59	23.77
			Ct values					Ct values								Ct values					Ct values
5- Human ID Bloodstain Card			10^-1	10^-2	10^-3	10^-4		10^-1	10^-2	10^-3	10^-4					10^-1	10^-2	10^-3	10^-4		10^-1	10^-2	10^-3	10^-4
		Extraction-original samples	22.18	22.53	21.41	22.03		22.18	22.53	21.41	22.03					19.15	21.12	22.36	23.41		19.15	21.12	22.36	23.41
		M1 (FTA Purification Reagent + PK)	30.51	30.28	27.43	28.47		34.83	29.13	29.30	29.1					29.4	31.3	24.2	29.9		24.58	24.57	24.55	27.40
		M2-E1 (TE+PK+FTA Elute buffer)	32.02	31.82	31.09	31.01		31.79	29.30	29.18	29.19					29.9	28.7	28.7	25.8		24.63	24.24	24.68	27.11
		M2-E2	25.48	25.25	25.63	26.17		30.70	29.09	29.1	29.06					29.9	28.9	28.9	26.8		29.22	23.92	24.91	27.07
		M3-E1 (TE + TLR)	32.16	36.73	36.31	32.21		30.32	28.99	29.05	29.00					32.7	28.6	33.4	31.5		24.69	23.46	24.92	26.80
		M3-E2	25.43	25.36	25.28	25.72		29.96	29.16	28.83	28.69					31.7	30.1	31.2	28.0		23.13	23.44	25.24	26.55
		M4 (TE)	32.11	35.30	32.14	36.38		29.76	29.18	29.02	28.79					32.1	28.0	32.2	30.8		23.20	23.29	25.51	26.45
		M5 (M-Lysis Reagent)	32.15	34.18	35.77	35.84		29.45	28.95	28.83	28.54					34.8	29.3	33.7	32.7		23.27	23.26	25.71	26.93
		M6-E1 (TE+ Chelex 100 Resin)	32.56	35.23	36.97	35.42		29.52	29.30	28.49	28.69					32.4	31.1	29.6	34.2		23.09	23.08	25.98	25.98
		M6-E2	27.81	27.39	27.36	26.82		29.1	29.13	29.19	29.11					28.3	29.9	26.2	25.0		27.75	28.49	28.89	29.06
		M7-E1 (TED10 + Chelex)	32.91	32.45	32.55	31.31		28.92	29.00	29.02	29.04					28.1	28.1	25.7	22.8		27.14	28.54	28.49	29.02
		M7-E2	26.22	26.43	25.92	25.60		29.29	29.05	28.94	28.98					29.5	30.0	26.3	28.6		27.52	28.54	28.47	28.96
			Ct values					Ct values								Ct values					Ct values
6- COPAN Nucleic Card			10^-1	10^-2	10^-3	10^-4		10^-1	10^-2	10^-3	10^-4					10^-1	10^-2	10^-3	10^-4		10^-1	10^-2	10^-3	10^-4
		Extraction-original samples	22.18	22.53	21.41	22.03		22.18	22.53	21.41	22.03					19.15	21.12	22.36	23.41		19.15	21.12	22.36	23.41
		M1 (FTA Purification Reagent + PK)	29.64	28.78	28.58	28.01		29.07	28.96	28.85	28.74					29.8	31.8	29.7	31.7		27.71	28.29	28.66	29.73
		M2-E1 (TE+PK+FTA Elute buffer)	29.11	28.71	28.51	28.35		28.69	28.73	28.55	28.88					31.0	31.3	27.7	31.5		27.97	28.18	28.45	28.72
		M2-E2	25.88	26.55	26.1	26.22		28.75	28.97	28.50	28.42					29.2	30.6	25.0	29.6		27.66	28.03	28.88	28.91
		M3-E1 (TE + TLR)	28.52	28.30	28.99	29.28		28.73	28.80	28.69	28.54					30.8	28.9	31.7	32.1		27.88	28.24	28.92	28.51
		M3-E2	25.43	26.03	25.36	26.00		29.1	28.60	28.57	28.59					32.8	28.9	31.3	32.8		27.76	27.90	28.50	29.08
		M4 (TE)	30.56	29.97	29.25	28.87		29.18	29.27	29.47	29.14					30.2	29.0	28.5	25.0		30.88	29.38	29.76	30.00
		M5 (M-Lysis Reagent)	31.67	30.71	30.17	29.68		29.32	28.91	29.12	29.22					30.2	29.0	28.8	27.1		29.43	29.43	29.35	29.40
		M6-E1 (TE+ Chelex 100 Resin)	30.73	30.18	30.24	29.27		29.29	29.15	29.07	29.06					30.7	29.5	27.9	23.5		29.19	29.25	29.68	29.73
		M6-E2	25.99	25.92	25.31	25.66		29.06	28.74	28.92	29.15					28.5	30.2	23.8	29.8		29.16	29.38	29.74	29.78
		M7-E1 (TED10 + Chelex)	31.21	30.44	30.36	29.29		28.75	28.77	28.68	28.72					32.8	28.7	31.1	32.6		29.47	29.38	29.53	29.52
		M7-E2	25.28	25.1	25.84	26.00		28.65	28.73	28.86	28.83					30.9	28.5	30.0	31.0		29.13	29.19	29.47	29.45
			Ct values					Ct values								Ct values					Ct values
7- Nucleo Card/ Blood sample Storage Card			10^-1	10^-2	10^-3	10^-4		10^-1	10^-2	10^-3	10^-4					10^-1	10^-2	10^-3	10^-4		10^-1	10^-2	10^-3	10^-4
		Extraction-original samples	22.18	22.53	21.41	22.03		22.18	22.53	21.41	22.03					19.15	21.12	22.36	23.41		19.15	21.12	22.36	23.41
		M1 (FTA Purification Reagent + PK)	30.25	29.08	28.01	28.14		28.29	28.22	28.06	27.80					29.6	27.0	26.9	25.3		23.81	23.68	23.27	23.82
		M2-E1 (TE+PK+FTA Elute buffer)	33.33	32.31	35.52	31.32		28.06	28.02	27.86	27.75					27.6	26.4	24.6	20.3		23.81	23.67	23.34	23.30
		M2-E2	25.84	25.78	26.32	25.99		28.06	27.92	27.94	27.86					30.9	28.0	28.6	28.0		23.61	23.45	23.39	23.43
		M3-E1 (TE + TLR)	33.87	32.20	33.02	33.54		28.11	27.80	27.73	27.45					30.1	27.7	28.4	31.3		23.44	23.34	23.14	23.32
		M3-E2	26.25	25.85	26.43	25.55		28.11	27.93	27.58	27.76					28.7	27.5	25.6	33.9		23.24	23.17	23.03	23.06
		M4 (TE)	34.19	35.36	34.13	34.20		28.32	27.94	28.11	28.00					28.1	26.3	28.6	28.2		23.37	23.16	22.93	23.02
		M5 (M-Lysis Reagent)	33.24	33.50	32.31	33.08		28.22	27.95	27.99	27.99					27.5	27.2	25.5	23.8		23.19	23.21	23.18	23.22
		M6-E1 (TE+ Chelex 100 Resin)	34.77	33.06	32.53	33.15		28.21	28.03	28.16	28.16					28.5	27.5	26.4	24.9		23.49	23.29	23.20	23.19
		M6-E2	26.66	26.62	26.99	26.30		27.92	27.89	28.07	27.83					27.2	28.8	29.0	28.3		23.35	23.34	23.44	23.45
		M7-E1 (TED10 + Chelex)	34.50	35.58	34.98	35.28		27.76	27.76	27.84	28.04					27.7	25.8	25.4	23.8		23.12	23.19	23.24	23.23
		M7-E2	26.27	24.56	27.14	24.36		27.65	27.61	27.42	27.86					28.1	25.7	25.5	23.6		23.11	23.02	23.22	23.22
