# Supplementary material for: Optimizing Release of Nucleic Acids of African Swine Fever Virus and Influenza A Virus from FTA Cards
Source: Int J Mol Sci. 2021 Nov 29;22(23):12915. doi: 10.3390/ijms222312915 (PMC8657678; doi:10.3390/ijms222312915)
Supplement: Supplementary file 1 [file ijms-22-12915-s001.zip › Supplementary data 2.xlsx]

## Sheet: Table S2
Table S2
Mean Ct Values
		ASFV_Direct qPCR amplification					ASFV_qPCR after DNA Extraction					IAV_Direct RT-qPCR amplification					IAV_RT-qPCR after RNA Extraction
	10^-1	10^-2	10^-3	10^-4		10^-1	10^-2	10^-3	10^-4		10^-1	10^-2	10^-3	10^-4		10^-1	10^-2	10^-3	10^-4
Extraction-original samples	21.92	24.13	27.34	30.39		21.92	24.13	27.34	30.39		17.15	21.65	24.46	28.45		17.15	21.65	24.46	28.45
FTA Classic Card	27.51	30.91	33.91	38.48		30.02	33.18	36.50	40.00		31.09	34.31	39.19	40.00		27.42	30.46	33.70	38.02
Indicating FTA Elute Card	28.02	31.52	34.57	39.39		29.52	32.76	37.18	39.57		30.54	33.82	38.79	40.00		27.86	30.97	34.16	39.07
GenSaver	27.18	30.42	33.86	38.99		28.89	32.32	35.75	39.07		30.33	33.51	37.87	39.14		28.14	31.48	34.93	39.39
GenSaver 2.0	27.03	30.05	33.01	37.15		27.25	30.49	33.95	38.27		31.39	35.31	38.35	40.00		27.56	30.49	33.68	37.69
Human ID Bloodstain Card	28.08	31.03	35.23	38.27		29.13	32.48	36.12	38.63		30.52	33.90	37.92	39.18		29.06	32.26	35.28	40.00
COPAN Nucleic Card	27.23	30.41	33.80	38.33		27.55	30.08	33.99	39.69		31.83	35.29	39.05	40.00		29.72	32.93	36.76	40.00
Nucleo Card/ Blood sample Storage Card	28.71	31.82	34.84	38.77		29.54	32.59	35.71	38.81		31.73	35.07	38.93	40.00		29.95	33.02	36.94	39.66
Standard DNA Plasmid_ASFV Estonia 2014	10^0	29.94				10^0	30.04				Standard RNA Plasmid_IAV H5N3 2009		10^2	24.56			10^2	24.23
	10^1	27.87				10^1	27.81						10^3	27.29			10^3	27.45
	10^3	22.30				10^3	22.14						10^4	30.58			10^4	30.62
	10^5	15.75				10^5	15.64						10^5	33.79			10^5	33.72

## Sheet: Raw data
		FAM Canal
				ASFV_Direct qPCR amplification					ASFV_qPCR after DNA Extraction							IAV_Direct RT-qPCR amplification					IAV_RT-qPCR after RNA Extraction
			Ct values					Ct values							Ct values					Ct values
			10^-1	10^-2	10^-3	10^-4		10^-1	10^-2	10^-3	10^-4				10^-1	10^-2	10^-3	10^-4		10^-1	10^-2	10^-3	10^-4
		Extraction-original samples	21.92	24.13	27.34	30.39		21.92	24.13	27.34	30.39				17.15	21.65	24.46	28.45		17.15	21.65	24.46	28.45
A. Method (FTA Purification Reagent + Proteinase K)		FTA Classic Card	28.16	31.54	34.59	No Cq		30.25	33.52	36.32	No Cq				31.53	34.48	No Cq	No Cq		25.71	28.18	31.17	No Cq
		Indicating FTA Elute Card	28.47	31.21	34.66	No Cq		25.27	28.57	32.61	No Cq				31.25	34.85	No Cq	No Cq		26.61	29.28	32.37	No Cq
		GenSaver	27.05	30.58	33.17	36.88		29.01	32.83	35.7	No Cq				31.74	34.55	No Cq	No Cq		26.33	29.47	32.69	No Cq
		GenSaver 2.0	27.55	30.41	33.84	36.54		25.04	28.92	31.31	34.9				31.58	34.75	No Cq	No Cq		25.27	28.49	31.27	34.01
		Human ID Bloodstain Card	27.84	30.36	34.51	No Cq		28.17	31.92	34.54	No Cq				31.55	34.78	No Cq	No Cq		26.41	29.68	33.51	No Cq
		COPAN Nucleic Card	27.23	30.64	34.58	No Cq		25.62	28.28	32.27	No Cq				31.58	34.56	No Cq	No Cq		29.89	32.85	35.37	No Cq
		Nucleo Card/ Blood sample Storage Card	28.47	31.78	34.24	No Cq		28.09	31.91	35.45	No Cq				31.44	35.21	No Cq	No Cq		29.56	32.42	35.71	No Cq
			Ct values					Ct values							Ct values					Ct values
			10^-1	10^-2	10^-3	10^-4		10^-1	10^-2	10^-3	10^-4				10^-1	10^-2	10^-3	10^-4		10^-1	10^-2	10^-3	10^-4
		Extraction-original samples	21.92	24.13	27.34	30.39		21.92	24.13	27.34	30.39				17.15	21.65	24.46	28.45		17.15	21.65	24.46	28.45
B.1 Method- Eluate 1 (TE buffer + Proteinase K + FTA Elute buffer)		FTA Classic Card	28.03	31.86	34.27	37.11		30.02	33.57	36.9	No Cq				32.72	36.14	No Cq	No Cq		27.13	30.21	33.67	No Cq
		Indicating FTA Elute Card	30.28	33.06	36.47	No Cq		31.40	34.31	37.39	No Cq				32.63	35.47	No Cq	No Cq		27.19	30.37	33.47	36.59
		GenSaver	26.13	29.58	32.23	35.63		30.55	33.15	36.04	No Cq				32.14	35.26	No Cq	No Cq		29.31	33.66	36.33	No Cq
		GenSaver 2.0	27.02	30.73	33.01	36.01		28.08	31.98	34.86	No Cq				31.4	34.45	No Cq	No Cq		29.54	32.18	35.62	No Cq
		Human ID Bloodstain Card	27.04	30.82	33.57	No Cq		27.40	30.56	33.26	36.36				32.46	35.26	No Cq	No Cq		29.24	32.49	35.61	No Cq
		COPAN Nucleic Card	28.13	31.68	34.26	No Cq		28.20	31.95	34.08	No Cq				31.45	34.28	No Cq	No Cq		30.42	33.67	No Cq	No Cq
		Nucleo Card/ Blood sample Storage Card	31.83	34.59	37.34	No Cq		31.90	34.28	37.01	No Cq				32.78	35.16	No Cq	No Cq		31.02	34.56	No Cq	No Cq
			Ct values					Ct values							Ct values					Ct values
			10^-1	10^-2	10^-3	10^-4		10^-1	10^-2	10^-3	10^-4				10^-1	10^-2	10^-3	10^-4		10^-1	10^-2	10^-3	10^-4
		Extraction-original samples	21.92	24.13	27.34	30.39		21.92	24.13	27.34	30.39				17.15	21.65	24.46	28.45		17.15	21.65	24.46	28.45
B.2 Method- Eluat 2 (TE buffer + Proteinase K + FTA Elute buffer)		FTA Classic Card	26.64	29.32	32.83	35.77		30.08	33.98	36.67	No Cq				31.21	34.87	No Cq	No Cq		26.09	29.37	32.27	35.39
		Indicating FTA Elute Card	26.19	29.58	32.21	35.94		27.19	29.62	32.55	35.25				31.55	34.78	No Cq	No Cq		27.41	30.51	33.27	No Cq
		GenSaver	25.43	29.04	32.14	36.31		27.08	30.46	34.03	No Cq				30.16	33.22	35.39	No Cq		27.73	30.69	34.18	No Cq
		GenSaver 2.0	26.23	29.07	30.72	33.2		27.59	30.23	33.36	No Cq				29.32	32.44	35.16	No Cq		25.08	28.46	31.84	34.25
		Human ID Bloodstain Card	25.42	28.46	32.81	35.63		26.43	30.62	34.19	37.82				29.44	32.72	35.05	No Cq		28.55	31.68	34.21	No Cq
		COPAN Nucleic Card	25.92	28.41	31.53	34.19		27.45	30.02	34.75	No Cq				32.7	35.85	No Cq	No Cq		28.58	31.41	34.26	No Cq
		Nucleo Card/ Blood sample Storage Card	25.37	28.65	32.68	35.12		27.32	30.65	33.48	36.89				32.25	35.22	No Cq	No Cq		30.95	33.68	36.3	No Cq
			Ct values					Ct values							Ct values					Ct values
			10^-1	10^-2	10^-3	10^-4		10^-1	10^-2	10^-3	10^-4				10^-1	10^-2	10^-3	10^-4		10^-1	10^-2	10^-3	10^-4
		Extraction-original samples	21.92	24.13	27.34	30.39		21.92	24.13	27.34	30.39				17.15	21.65	24.46	28.45		17.15	21.65	24.46	28.45
C.1 Method- Eluat 1 (TE buffer + TLR)		FTA Classic Card	28.37	31.28	34.09	No Cq		31.49	34.2	37.17	No Cq				31.89	34.6	No Cq	No Cq		28.31	31.22	34.85	No Cq
		Indicating FTA Elute Card	27.13	31.47	34.72	No Cq		30.19	34.62	No Cq	No Cq				32.11	35.03	No Cq	No Cq		28.55	31.98	34.04	No Cq
		GenSaver	27.45	30.83	34.17	No Cq		31.47	34.42	No Cq	No Cq				32.61	35.53	No Cq	No Cq		30.01	33.41	No Cq	No Cq
		GenSaver 2.0	28.07	31.16	34.81	No Cq		28.20	31.45	34.15	No Cq				34.38	No Cq	No Cq	No Cq		30.79	33.23	36.27	No Cq
		Human ID Bloodstain Card	30.75	33.71	36.43	No Cq		30.80	34.22	37.94	No Cq				32.93	No Cq	No Cq	No Cq		29.33	32.57	35.36	No Cq
		COPAN Nucleic Card	28.17	31.92	34.29	No Cq		28.52	31.43	34.21	No Cq				33.24	No Cq	No Cq	No Cq		30.21	33.65	No Cq	No Cq
		Nucleo Card/ Blood sample Storage Card	32.05	35.84	37.05	No Cq		31.81	34.73	36.02	No Cq				33.45	No Cq	No Cq	No Cq		31.66	34.29	No Cq	No Cq
			Ct values					Ct values							Ct values					Ct values
			10^-1	10^-2	10^-3	10^-4		10^-1	10^-2	10^-3	10^-4				10^-1	10^-2	10^-3	10^-4		10^-1	10^-2	10^-3	10^-4
		Extraction-original samples	21.92	24.13	27.34	30.39		21.92	24.13	27.34	30.39				17.15	21.65	24.46	28.45		17.15	21.65	24.46	28.45
C.2 Method- Eluat 2 (TE buffer + TLR)		FTA Classic Card	26.29	29.54	32.86	35.08		30.35	33.2	36.24	No Cq				30.25	34.12	No Cq	No Cq		27.55	30.98	33.04	36.43
		Indicating FTA Elute Card	27.57	31.41	35.1	No Cq		28.75	32.15	35.82	No Cq				30.89	34.48	No Cq	No Cq		28.51	32.36	35.75	No Cq
		GenSaver	25.03	28.45	32.00	No Cq		27.07	30.42	33.34	36.49				30.28	33.48	36.13	No Cq		28.44	31.68	34.24	No Cq
		GenSaver 2.0	25.84	28.84	30.18	35.19		27.51	30.20	33.68	36.56				30.21	33.27	36.85	No Cq		26.42	29.03	32.42	No Cq
		Human ID Bloodstain Card	25.13	28.62	31.89	34.17		28.54	31.01	33.97	36.62				30.31	33.27	36.57	No Cq		28.21	31.58	34.82	No Cq
		COPAN Nucleic Card	25.62	28.03	31.72	35.19		27.18	30.91	33.67	No Cq				32.35	35.27	No Cq	No Cq		28.81	31.76	34.34	No Cq
		Nucleo Card/ Blood sample Storage Card	25.03	28.46	31.62	No Cq		27.37	30.61	33.84	36.1				31.61	34.52	No Cq	No Cq		29.57	32.66	35.48	No Cq
			Ct values					Ct values							Ct values					Ct values
			10^-1	10^-2	10^-3	10^-4		10^-1	10^-2	10^-3	10^-4				10^-1	10^-2	10^-3	10^-4		10^-1	10^-2	10^-3	10^-4
		Extraction-original samples	21.92	24.13	27.34	30.39		21.92	24.13	27.34	30.39				17.15	21.65	24.46	28.45		17.15	21.65	24.46	28.45
D. Method (TE buffer)		FTA Classic Card	27.02	31.17	34.05	No Cq		30.96	33.32	36.76	No Cq				32.07	35.00	No Cq	No Cq		26.02	29.02	32.65	35.22
		Indicating FTA Elute Card	30.09	33.9	35.03	No Cq		31.18	33.44	No Cq	No Cq				31.35	34.54	No Cq	No Cq		27.32	30.12	33.45	No Cq
		GenSaver	26.59	29.64	33.72	No Cq		30.04	33.5	36.93	No Cq				31.02	34.05	No Cq	No Cq		29.05	32.55	35.89	No Cq
		GenSaver 2.0	27.25	30.75	33.96	36.2		27.04	29.28	32.60	35.54				31.14	34.55	No Cq	No Cq		26.10	29.59	32.4	36.38
		Human ID Bloodstain Card	30.19	33.62	36.7	No Cq		32.12	35.93	No Cq	No Cq				31.16	34.22	No Cq	No Cq		30.27	33.54	36.54	No Cq
		COPAN Nucleic Card	28.02	32.14	35.45	No Cq		27.86	31.42	34.28	No Cq				31.65	34.44	No Cq	No Cq		29.84	33.62	35.38	No Cq
		Nucleo Card/ Blood sample Storage Card	28.74	31.35	34.9	No Cq		31.80	34.44	37.18	No Cq				32.77	35.69	No Cq	No Cq		29.51	32.69	35.12	No Cq
			Ct values					Ct values							Ct values					Ct values
			10^-1	10^-2	10^-3	10^-4		10^-1	10^-2	10^-3	10^-4				10^-1	10^-2	10^-3	10^-4		10^-1	10^-2	10^-3	10^-4
		Extraction-original samples	21.92	24.13	27.34	30.39		21.92	24.13	27.34	30.39				17.15	21.65	24.46	28.45		17.15	21.65	24.46	28.45
E. Method (M-Lysis Reagent)		FTA Classic Card	29.03	32.89	35.73	No Cq		33.64	36.21	No Cq	No Cq				31.26	34.55	No Cq	No Cq		29.35	32.15	35.68	No Cq
		Indicating FTA Elute Card	28.75	31.63	35.23	No Cq		30.03	33.18	No Cq	No Cq				30.78	34.65	No Cq	No Cq		29.17	32.25	35.49	No Cq
		GenSaver	29.68	32.07	35.34	No Cq		28.25	31.87	34.37	No Cq				30.91	34.81	No Cq	No Cq		27.44	30.64	33.42	37.81
		GenSaver 2.0	28.18	31.07	34.05	No Cq		27.42	31.05	35.27	No Cq				32.57	35.06	No Cq	No Cq		28.21	31.57	34.68	No Cq
		Human ID Bloodstain Card	30.10	33.67	36.69	No Cq		30.17	33.13	36.25	No Cq				32.35	35.31	No Cq	No Cq		29.04	32.34	35.54	No Cq
		COPAN Nucleic Card	28.72	31.18	34.05	No Cq		28.46	31.68	35.84	No Cq				32.68	35.78	No Cq	No Cq		29.49	32.16	35.02	No Cq
		Nucleo Card/ Blood sample Storage Card	30.89	33.82	36.29	No Cq		30.64	33.69	36.51	No Cq				33.42	36.21	No Cq	No Cq		30.28	33.4	36.12	No Cq
			Ct values					Ct values							Ct values					Ct values
			10^-1	10^-2	10^-3	10^-4		10^-1	10^-2	10^-3	10^-4				10^-1	10^-2	10^-3	10^-4		10^-1	10^-2	10^-3	10^-4
		Extraction-original samples	21.92	24.13	27.34	30.39		21.92	24.13	27.34	30.39				17.15	21.65	24.46	28.45		17.15	21.65	24.46	28.45
F.1 Method- Eluat 1 (TE buffer + Chelex 100 Resin)		FTA Classic Card	28.04	31.64	34.31	No Cq		30.55	33.93	36.51	No Cq				30.38	34.01	No Cq	No Cq		29.49	32.31	35.45	No Cq
		Indicating FTA Elute Card	29.71	32.13	35.22	No Cq		31.26	34.58	No Cq	No Cq				30.89	34.19	No Cq	No Cq		29.69	32.28	35.38	No Cq
		GenSaver	30.24	33.67	36.26	No Cq		30.52	34.77	No Cq	No Cq				31.34	34.41	No Cq	No Cq		29.18	32.68	36.06	No Cq
		GenSaver 2.0	27.41	30.46	34.02	No Cq		27.18	29.93	35.83	No Cq				33.48	No Cq	No Cq	No Cq		29.48	32.93	35.95	No Cq
		Human ID Bloodstain Card	30.37	33.49	No Cq	No Cq		31.9	34.34	No Cq	No Cq				32.61	35.75	No Cq	No Cq		30.14	33.5	36.57	No Cq
		COPAN Nucleic Card	28.14	31.85	34.92	No Cq		28.16	31.19	34.31	No Cq				34.57	No Cq	No Cq	No Cq		31.53	34.47	No Cq	No Cq
		Nucleo Card/ Blood sample Storage Card	31.20	33.86	36.65	No Cq		31.51	35.23	No Cq	No Cq				34.57	37.9	No Cq	No Cq		31.56	34.82	No Cq	No Cq
			Ct values					Ct values							Ct values					Ct values
			10^-1	10^-2	10^-3	10^-4		10^-1	10^-2	10^-3	10^-4				10^-1	10^-2	10^-3	10^-4		10^-1	10^-2	10^-3	10^-4
		Extraction-original samples	21.92	24.13	27.34	30.39		21.92	24.13	27.34	30.39				17.15	21.65	24.46	28.45		17.15	21.65	24.46	28.45
F.2 Method- Eluat 2 (TE buffer + Chelex 100 Resin)		FTA Classic Card	26.22	29.00	32.37	35.24		27.76	31.07	34.92	No Cq				29.45	32.45	35.35	No Cq		26.06	29.32	32.31	36.89
		Indicating FTA Elute Card	27.47	31.03	34.08	No Cq		28.24	32.03	35.58	No Cq				26.81	29.55	33.14	No Cq		26.26	29.41	32.56	36.78
		GenSaver	25.34	28.89	32.22	No Cq		26.88	30.71	33.05	36.79				25.68	29.73	32.33	35.05		26.42	30.2	34.25	No Cq
		GenSaver 2.0	26.03	29.14	32.52	No Cq		27.26	30.93	33.89	36.63				28.37	31.37	34.77	No Cq		26.28	28.27	31.73	34.76
		Human ID Bloodstain Card	25.65	29.03	32.24	35.12		27.24	30.51	34.12	37.55				25.84	28.45	32.58	35.09		28.58	31.38	34.45	No Cq
		COPAN Nucleic Card	25.79	29.27	32.97	36.36		27.21	30.09	33.91	36.57				29.36	32.23	35.00	No Cq		28.96	32.14	35.06	No Cq
		Nucleo Card/ Blood sample Storage Card	25.77	28.85	32.85	35.69		27.29	30.32	33.97	36.99				26.98	29.83	35.02	No Cq		27.46	30.08	33.78	36.19
			Ct values					Ct values							Ct values					Ct values
			10^-1	10^-2	10^-3	10^-4		10^-1	10^-2	10^-3	10^-4				10^-1	10^-2	10^-3	10^-4		10^-1	10^-2	10^-3	10^-4
		Extraction-original samples	21.92	24.13	27.34	30.39		21.92	24.13	27.34	30.39				17.15	21.65	24.46	28.45		17.15	21.65	24.46	28.45
G.1 Method- Eluat 1 (TED10 + Chelex 100 Resin)		FTA Classic Card	28.35	31.99	35.42	No Cq		27.72	31.02	35.38	No Cq				31.77	34.46	No Cq	No Cq		29.34	32.59	36.53	No Cq
		Indicating FTA Elute Card	27.45	30.68	34.17	No Cq		33.08	36.69	No Cq	No Cq				31.21	34.75	No Cq	No Cq		29.44	32.61	36.72	No Cq
		GenSaver	30.35	33.49	No Cq	No Cq		30.11	33.28	36.62	No Cq				31.32	34.43	No Cq	No Cq		28.76	31.86	34.9	No Cq
		GenSaver 2.0	27.85	30.75	33.5	36.07		27.28	30.76	34.75	No Cq				33.35	No Cq	No Cq	No Cq		29.25	32.19	35.3	No Cq
		Human ID Bloodstain Card	30.31	33.54	No Cq	No Cq		30.54	34.32	No Cq	No Cq				31.44	34.87	No Cq	No Cq		31.31	34.6	37.15	No Cq
		COPAN Nucleic Card	28.39	31.29	35.76	No Cq		27.30	30.61	33.45	No Cq				31.59	34.61	No Cq	No Cq		31.06	34.76	No Cq	No Cq
		Nucleo Card/ Blood sample Storage Card	31.15	34.56	37.54	No Cq		30.65	33.54	36.83	No Cq				32.06	35.76	No Cq	No Cq		31.2	34.86	No Cq	No Cq
			Ct values					Ct values							Ct values					Ct values
			10^-1	10^-2	10^-3	10^-4		10^-1	10^-2	10^-3	10^-4				10^-1	10^-2	10^-3	10^-4		10^-1	10^-2	10^-3	10^-4
		Extraction-original samples	21.92	24.13	27.34	30.39		21.92	24.13	27.34	30.39				17.15	21.65	24.46	28.45		17.15	21.65	24.46	28.45
G.2 Method- Eluat 2 (TED10 + Chelex 100 Resin)		FTA Classic Card	26.20	29.87	32.46	No Cq		27.42	30.98	34.61	No Cq				29.05	32.72	35.71	No Cq		26.47	29.74	33.05	36.27
		Indicating FTA Elute Card	27.12	30.36	33.34	37.27		28.10	31.18	34.99	No Cq				26.48	29.63	33.46	No Cq		26.35	29.52	33.17	36.37
		GenSaver	25.49	28.45	31.2	No Cq		26.81	30.17	33.08	36.41				26.47	29.06	32.71	35.4		26.92	29.45	32.22	35.42
		GenSaver 2.0	25.73	28.19	32.45	35.42		27.17	30.70	33.7	37.27				29.59	32.47	35.02	No Cq		26.05	29.22	32.94	35.19
		Human ID Bloodstain Card	25.74	29.02	32.64	35.95		27.15	30.71	33.1	36.55				25.72	28.22	32.85	35.84		28.22	31.51	34.3	No Cq
		COPAN Nucleic Card	25.47	28.11	32.21	35.84		27.12	30.36	33.13	No Cq				28.96	31.11	34.55	No Cq		28.18	31.79	34.92	No Cq
		Nucleo Card/ Blood sample Storage Card	25.09	28.36	32.08	35.72		26.61	29.06	32.52	36.91				27.79	30.18	33.12	No Cq		26.75	29.79	33.81	No Cq
		Standard DNA Plasmid_ASFV Estonia 2014	10^0	29.94				10^0	30.04						Standard RNA Plasmid_IAV H5N3 2009		10^2	24.56			10^2	24.23
			10^1	27.87				10^1	27.81								10^3	27.29			10^3	27.45
			10^3	22.30				10^3	22.14								10^4	30.58			10^4	30.62
			10^5	15.75				10^5	15.64								10^5	33.79			10^5	33.72
		HEX Canal
				ASFV_Direct qPCR amplification					ASFV_qPCR after DNA Extraction							IAV_Direct RT-qPCR amplification					IAV_RT-qPCR after RNA Extraction
			Ct values					Ct values							Ct values					Ct values
			10^-1	10^-2	10^-3	10^-4		10^-1	10^-2	10^-3	10^-4				10^-1	10^-2	10^-3	10^-4		10^-1	10^-2	10^-3	10^-4
		Extraction-Original	22.18	22.53	21.41	22.03		22.18	22.53	21.41	22.03				19.15	21.12	22.36	23.41		19.15	21.12	22.36	23.41
A. Method (FTA Purification Reagent + Proteinase K)		FTA Classic Card	30.13	29.55	29.61	29.41		32.53	29.51	29.29	28.94				30.21	25.11	29.91	26.91		22.59	22.51	22.70	22.20
		Indicating FTA Elute Card	30.32	30.14	29.08	29.45		29.03	28.68	28.99	29.37				32.1	27.0	29.0	36.3		22.30	22.50	22.41	22.33
		GenSaver	29.32	29.41	29.16	28.74		28.37	28.19	28.14	28.03				28.5	30.0	24.4	27.6		23.44	23.41	23.53	23.47
		GenSaver 2.0	29.14	29.27	29.11	28.42		28.04	27.86	27.67	27.65				28.9	30.2	26.3	28.6		23.46	23.49	23.53	23.46
		Human ID Bloodstain Card	30.51	30.28	27.43	28.47		34.83	29.13	29.30	29.1				29.4	31.3	24.2	29.9		24.58	24.57	24.55	27.40
		COPAN Nucleic Card	29.64	28.78	28.58	28.01		29.07	28.96	28.85	28.74				29.8	31.8	29.7	31.7		27.71	28.29	28.66	29.73
		Nucleo Card/ Blood sample Storage Card	30.25	29.08	28.01	28.14		28.29	28.22	28.06	27.80				29.6	27.0	26.9	25.3		23.81	23.68	23.27	23.82
			Ct values					Ct values							Ct values					Ct values
			10^-1	10^-2	10^-3	10^-4		10^-1	10^-2	10^-3	10^-4				10^-1	10^-2	10^-3	10^-4		10^-1	10^-2	10^-3	10^-4
		Extraction-Original	22.18	22.53	21.41	22.03		22.18	22.53	21.41	22.03				19.15	21.12	22.36	23.41		19.15	21.12	22.36	23.41
B.1 Method- Eluate 1 (TE buffer + Proteinase K + FTA Elute buffer)		FTA Classic Card	30.29	29.74	29.08	29.22		29.93	29.48	29.18	29.00				31.61	25.81	32.21	28.71		22.45	22.54	22.42	22.43
		Indicating FTA Elute Card	28.48	30.53	29.22	29.99		28.58	28.79	28.57	28.58				28.1	28.9	21.4	26.3		22.23	22.29	22.32	22.31
		GenSaver	31.79	31.45	31.82	31.95		28.26	28.20	28.04	27.89				29.1	27.9	28.3	36.8		22.85	23.50	23.69	23.45
		GenSaver 2.0	29.64	28.78	28.58	28.01		27.91	27.81	27.52	27.67				28.4	30.9	29.5	28.6		23.41	23.37	23.49	23.49
		Human ID Bloodstain Card	32.02	31.82	31.09	31.01		31.79	29.30	29.18	29.19				29.9	28.7	28.7	25.8		24.63	24.24	24.68	27.11
		COPAN Nucleic Card	29.11	28.71	28.51	28.35		28.69	28.73	28.55	28.88				31.0	31.3	27.7	31.5		27.97	28.18	28.45	28.72
		Nucleo Card/ Blood sample Storage Card	33.33	32.31	35.52	31.32		28.06	28.02	27.86	27.75				27.6	26.4	24.6	20.3		23.81	23.67	23.34	23.30
			Ct values					Ct values							Ct values					Ct values
			10^-1	10^-2	10^-3	10^-4		10^-1	10^-2	10^-3	10^-4				10^-1	10^-2	10^-3	10^-4		10^-1	10^-2	10^-3	10^-4
		Extraction-Original	22.18	22.53	21.41	22.03		22.18	22.53	21.41	22.03				19.15	21.12	22.36	23.41		19.15	21.12	22.36	23.41
B.2 Method- Eluat 2 (TE buffer + Proteinase K + FTA Elute buffer)		FTA Classic Card	26.29	26.02	25.98	26.24		30.66	29.59	29.30	28.87				28.41	26.01	25.81	25.91		22.59	22.74	22.46	22.35
		Indicating FTA Elute Card	26.24	25.65	25.92	25.18		28.48	28.43	28.50	28.77				28.4	27.7	23.1	23.0		22.39	22.34	22.28	22.27
		GenSaver	25.64	25.69	25.15	25.35		28.44	28.08	28.02	27.79				32.6	28.0	35.0	32.0		23.12	23.20	23.71	23.36
		GenSaver 2.0	25.75	25.44	25.49	25.94		28.05	27.85	28.02	27.59				29.4	31.5	24.4	29.4		24.13	23.43	23.46	23.46
		Human ID Bloodstain Card	25.48	25.25	25.63	26.17		30.70	29.09	29.1	29.06				29.9	28.9	28.9	26.8		29.22	23.92	24.91	27.07
		COPAN Nucleic Card	25.88	26.55	26.1	26.22		28.75	28.97	28.50	28.42				29.2	30.6	25.0	29.6		27.66	28.03	28.88	28.91
		Nucleo Card/ Blood sample Storage Card	25.84	25.78	26.32	25.99		28.06	27.92	27.94	27.86				30.9	28.0	28.6	28.0		23.61	23.45	23.39	23.43
			Ct values					Ct values							Ct values					Ct values
			10^-1	10^-2	10^-3	10^-4		10^-1	10^-2	10^-3	10^-4				10^-1	10^-2	10^-3	10^-4		10^-1	10^-2	10^-3	10^-4
		Extraction-Original	22.18	22.53	21.41	22.03		22.18	22.53	21.41	22.03				19.15	21.12	22.36	23.41		19.15	21.12	22.36	23.41
C.1 Method- Eluat 1 (TE buffer + TLR)		FTA Classic Card	30.32	28.48	29.04	30.49		30.80	29.63	28.82	28.68				27.12	26.12	23.82	23.41		22.49	22.39	22.33	22.28
		Indicating FTA Elute Card	31.60	31.75	31.56	30.62		28.56	28.52	28.47	28.61				27.5	26.1	21.7	13.2		22.63	22.48	22.39	22.67
		GenSaver	31.00	31.52	31.86	31.34		28.30	28.02	27.89	27.72				28.8	30.5	29.5	30.5		23.01	23.20	22.65	23.44
		GenSaver 2.0	30.09	29.58	28.40	27.60		28.17	27.83	28.17	28.18				29.6	33.0	24.1	35.1		23.69	23.64	23.63	23.78
		Human ID Bloodstain Card	32.16	36.73	36.31	32.21		30.32	28.99	29.05	29.00				32.7	28.6	33.4	31.5		24.69	23.46	24.92	26.80
		COPAN Nucleic Card	28.52	28.30	28.99	29.28		28.73	28.80	28.69	28.54				30.8	28.9	31.7	32.1		27.88	28.24	28.92	28.51
		Nucleo Card/ Blood sample Storage Card	33.87	32.20	33.02	33.54		28.11	27.80	27.73	27.45				30.1	27.7	28.4	31.3		23.44	23.34	23.14	23.32
			Ct values					Ct values							Ct values					Ct values
			10^-1	10^-2	10^-3	10^-4		10^-1	10^-2	10^-3	10^-4				10^-1	10^-2	10^-3	10^-4		10^-1	10^-2	10^-3	10^-4
		Extraction-Original	22.18	22.53	21.41	22.03		22.18	22.53	21.41	22.03				19.15	21.12	22.36	23.41		19.15	21.12	22.36	23.41
C.2 Method- Eluat 2 (TE buffer + TLR)		FTA Classic Card	26.04	25.96	26.00	26.22		30.91	29.70	29.02	28.73				35.64	25.32	34.02	33.91		22.66	22.59	22.36	22.25
		Indicating FTA Elute Card	27.62	28.24	28.18	27.90		28.71	28.64	28.64	28.60				27.3	27.1	22.2	13.6		22.57	22.64	22.62	22.60
		GenSaver	25.25	25.31	25.21	25.59		28.16	28.12	28.23	27.96				28.9	30.2	24.0	19.4		23.1	23.20	23.44	23.41
		GenSaver 2.0	25.73	25.44	25.69	25.06		28.37	28.20	28.41	28.28				29.2	29.6	23.8	32.9		23.43	23.45	23.53	23.56
		Human ID Bloodstain Card	25.43	25.36	25.28	25.72		29.96	29.16	28.83	28.69				31.7	30.1	31.2	28.0		23.13	23.44	25.24	26.55
		COPAN Nucleic Card	25.43	26.03	25.36	26.00		29.1	28.60	28.57	28.59				32.8	28.9	31.3	32.8		27.76	27.90	28.50	29.08
		Nucleo Card/ Blood sample Storage Card	26.25	25.85	26.43	25.55		28.11	27.93	27.58	27.76				28.7	27.5	25.6	33.9		23.24	23.17	23.03	23.06
			Ct values					Ct values							Ct values					Ct values
			10^-1	10^-2	10^-3	10^-4		10^-1	10^-2	10^-3	10^-4				10^-1	10^-2	10^-3	10^-4		10^-1	10^-2	10^-3	10^-4
		Extraction-Original	22.18	22.53	21.41	22.03		22.18	22.53	21.41	22.03				19.15	21.12	22.36	23.41		19.15	21.12	22.36	23.41
D. Method (TE buffer)		FTA Classic Card	31.43	30.05	29.65	29.51		30.74	29.70	28.95	28.67				27.62	25.35	24.95	22.81		22.68	22.47	22.29	22.23
		Indicating FTA Elute Card	30.31	31.05	30.33	29.21		28.92	29.02	29.01	29.14				33.1	25.4	32.0	29.5		22.56	22.88	22.52	22.68
		GenSaver	32.25	32.74	32.16	32.55		28.16	28.31	28.22	28.22				28.7	30.4	23.1	28.8		23.18	23.23	23.41	23.50
		GenSaver 2.0	29.11	28.51	27.22	26.44		27.72	28.34	28.01	28.27				29.4	30.8	23.8	33.0		23.68	23.71	23.78	23.83
		Human ID Bloodstain Card	32.11	35.30	32.14	36.38		29.76	29.18	29.02	28.79				32.1	28.0	32.2	30.8		23.20	23.29	25.51	26.45
		COPAN Nucleic Card	30.56	29.97	29.25	28.87		29.18	29.27	29.47	29.14				30.2	29.0	28.5	25.0		30.88	29.38	29.76	30.00
		Nucleo Card/ Blood sample Storage Card	34.19	35.36	34.13	34.20		28.32	27.94	28.11	28.00				28.1	26.3	28.6	28.2		23.37	23.16	22.93	23.02
			Ct values					Ct values							Ct values					Ct values
			10^-1	10^-2	10^-3	10^-4		10^-1	10^-2	10^-3	10^-4				10^-1	10^-2	10^-3	10^-4		10^-1	10^-2	10^-3	10^-4
		Extraction-Original	22.18	22.53	21.41	22.03		22.18	22.53	21.41	22.03				19.15	21.12	22.36	23.41		19.15	21.12	22.36	23.41
E. Method (M-Lysis Reagent)		FTA Classic Card	31.57	31.52	30.80	30.04		30.50	29.99	29.07	28.70				28.72	27.01	27.74	28.91		22.80	22.67	22.71	22.52
		Indicating FTA Elute Card	29.54	29.37	29.01	28.92		28.76	29.1	28.68	29.12				30.7	25.4	30.8	29.4		22.56	22.74	22.64	22.97
		GenSaver	32.28	33.07	33.16	33.30		28.32	28.22	28.27	28.03				27.3	29.3	22.6	29.4		23.41	23.26	23.46	23.46
		GenSaver 2.0	30.12	29.41	28.04	27.80		28.01	27.85	28.24	28.32				32.0	28.7	32.6	31.8		23.83	23.88	23.93	23.66
		Human ID Bloodstain Card	32.15	34.18	35.77	35.84		29.45	28.95	28.83	28.54				34.8	29.3	33.7	32.7		23.27	23.26	25.71	26.93
		COPAN Nucleic Card	31.67	30.71	30.17	29.68		29.32	28.91	29.12	29.22				30.2	29.0	28.8	27.1		29.43	29.43	29.35	29.40
		Nucleo Card/ Blood sample Storage Card	33.24	33.50	32.31	33.08		28.22	27.95	27.99	27.99				27.5	27.2	25.5	23.8		23.19	23.21	23.18	23.22
			Ct values					Ct values							Ct values					Ct values
			10^-1	10^-2	10^-3	10^-4		10^-1	10^-2	10^-3	10^-4				10^-1	10^-2	10^-3	10^-4		10^-1	10^-2	10^-3	10^-4
		Extraction-Original	22.18	22.53	21.41	22.03		22.18	22.53	21.41	22.03				19.15	21.12	22.36	23.41		19.15	21.12	22.36	23.41
F.1 Method- Eluat 1 (TE buffer + Chelex 100 Resin)		FTA Classic Card	30.23	30.12	29.30	29.56		30.51	30.09	28.85	28.77				31.54	25.71	32.32	30.12		22.84	22.64	22.69	22.51
		Indicating FTA Elute Card	30.56	30.30	30.74	29.15		28.67	28.72	28.73	28.89				30.3	27.1	28.9	37.1		22.40	22.50	22.91	22.56
		GenSaver	32.26	32.36	33.01	33.16		28.19	28.23	28.55	28.37				27.3	30.1	29.8	29.7		23.48	23.37	23.44	23.41
		GenSaver 2.0	29.54	29.06	27.77	27.23		28.13	28.13	28.12	28.33				28.4	29.7	24.7	20.4		23.60	23.72	23.77	23.65
		Human ID Bloodstain Card	32.56	35.23	36.97	35.42		29.52	29.30	28.49	28.69				32.4	31.1	29.6	34.2		23.09	23.08	25.98	25.98
		COPAN Nucleic Card	30.73	30.18	30.24	29.27		29.29	29.15	29.07	29.06				30.7	29.5	27.9	23.5		29.19	29.25	29.68	29.73
		Nucleo Card/ Blood sample Storage Card	34.77	33.06	32.53	33.15		28.21	28.03	28.16	28.16				28.5	27.5	26.4	24.9		23.49	23.29	23.20	23.19
			Ct values					Ct values							Ct values					Ct values
			10^-1	10^-2	10^-3	10^-4		10^-1	10^-2	10^-3	10^-4				10^-1	10^-2	10^-3	10^-4		10^-1	10^-2	10^-3	10^-4
		Extraction-Original	22.18	22.53	21.41	22.03		22.18	22.53	21.41	22.03				19.15	21.12	22.36	23.41		19.15	21.12	22.36	23.41
F.2 Method- Eluat 2 (TE buffer + Chelex 100 Resin)		FTA Classic Card	26.14	26.04	26.24	25.89		29.19	28.96	30.54	29.03				27.33	26.74	21.56	26.12		22.38	22.59	22.80	22.74
		Indicating FTA Elute Card	27.37	27.30	26.32	25.51		28.47	28.68	28.60	28.96				30.5	31.1	26.4	27.3		22.1	22.45	22.48	22.59
		GenSaver	26.88	28.39	26.67	26.90		28.22	28.17	28.12	28.03				31.7	28.7	32.6	31.7		23.37	23.60	24.13	23.69
		GenSaver 2.0	25.34	25.61	26.15	25.54		27.67	27.93	28.23	28.38				28.1	29.5	22.8	29.1		23.55	23.65	23.81	23.72
		Human ID Bloodstain Card	27.81	27.39	27.36	26.82		29.1	29.13	29.19	29.11				28.3	29.9	26.2	25.0		27.75	28.49	28.89	29.06
		COPAN Nucleic Card	25.99	25.92	25.31	25.66		29.06	28.74	28.92	29.15				28.5	30.2	23.8	29.8		29.16	29.38	29.74	29.78
		Nucleo Card/ Blood sample Storage Card	26.66	26.62	26.99	26.30		27.92	27.89	28.07	27.83				27.2	28.8	29.0	28.3		23.35	23.34	23.44	23.45
			Ct values					Ct values							Ct values					Ct values
			10^-1	10^-2	10^-3	10^-4		10^-1	10^-2	10^-3	10^-4				10^-1	10^-2	10^-3	10^-4		10^-1	10^-2	10^-3	10^-4
		Extraction-Original	22.18	22.53	21.41	22.03		22.18	22.53	21.41	22.03				19.15	21.12	22.36	23.41		19.15	21.12	22.36	23.41
G.1 Method- Eluat 1 (TED10 + Chelex 100 Resin)		FTA Classic Card	31.64	31.38	30.52	29.15		28.58	28.55	29.74	28.71				34.94	25.62	33.44	33.96		22.39	22.29	22.36	22.48
		Indicating FTA Elute Card	31.49	31.30	31.33	29.14		28.68	28.75	28.55	28.59				30.1	30.6	25.6	25.4		22.31	22.45	22.80	22.66
		GenSaver	33.35	35.32	35.43	35.13		27.83	28.04	27.86	28.05				32.8	28.3	31.5	31.7		23.57	23.74	23.57	23.77
		GenSaver 2.0	30.56	30.08	27.41	28.46		28.04	28.12	28.08	28.31				27.5	31.0	28.1	28.1		23.43	23.54	23.80	23.88
		Human ID Bloodstain Card	32.91	32.45	32.55	31.31		28.92	29.00	29.02	29.04				28.1	28.1	25.7	22.8		27.14	28.54	28.49	29.02
		COPAN Nucleic Card	31.21	30.44	30.36	29.29		28.75	28.77	28.68	28.72				32.8	28.7	31.1	32.6		29.47	29.38	29.53	29.52
		Nucleo Card/ Blood sample Storage Card	34.50	35.58	34.98	35.28		27.76	27.76	27.84	28.04				27.7	25.8	25.4	23.8		23.12	23.19	23.24	23.23
			Ct values					Ct values							Ct values					Ct values
			10^-1	10^-2	10^-3	10^-4		10^-1	10^-2	10^-3	10^-4				10^-1	10^-2	10^-3	10^-4		10^-1	10^-2	10^-3	10^-4
		Extraction-Original	22.18	22.53	21.41	22.03		22.18	22.53	21.41	22.03				19.15	21.12	22.36	23.41		19.15	21.12	22.36	23.41
G.2 Method- Eluat 2 (TED10 + Chelex 100 Resin)		FTA Classic Card	26.08	26.47	25.79	25.64		28.56	28.74	29.37	28.51				30.71	25.91	30.74	27.16		22.44	22.49	22.31	22.31
		Indicating FTA Elute Card	26.88	26.37	25.83	27.14		28.56	28.82	28.67	28.84				29.0	29.3	25.1	26.5		22.29	22.29	22.45	22.85
		GenSaver	26.45	25.72	24.72	26.33		27.70	27.63	27.35	27.56				34.7	29.7	33.7	34.0		23.73	23.80	23.58	23.67
		GenSaver 2.0	25.14	25.63	25.05	26.06		27.94	28.09	28.09	28.33				31.7	31.9	28.7	30.7		23.57	23.49	23.59	23.77
		Human ID Bloodstain Card	26.22	26.43	25.92	25.60		29.29	29.05	28.94	28.98				29.5	30.0	26.3	28.6		27.52	28.54	28.47	28.96
		COPAN Nucleic Card	25.28	25.1	25.84	26.00		28.65	28.73	28.86	28.83				30.9	28.5	30.0	31.0		29.13	29.19	29.47	29.45
		Nucleo Card/ Blood sample Storage Card	26.27	24.56	27.14	24.36		27.65	27.61	27.42	27.86				28.1	25.7	25.5	23.6		23.11	23.02	23.22	23.22
