# Supplementary material for: Optimizing Release of Nucleic Acids of African Swine Fever Virus and Influenza A Virus from FTA Cards
Source: Int J Mol Sci. 2021 Nov 29;22(23):12915. doi: 10.3390/ijms222312915 (PMC8657678; doi:10.3390/ijms222312915)
Supplement: Supplementary file 1 [file ijms-22-12915-s001.zip › Supplementary data 3.xlsx]

## Sheet: Table S3
Table S3
∆ Ct Values
	∆ Ct values between the released output of the FTA card and the extracted original sample based on the different releasing methods
		ASFV_Direct qPCR amplification						ASFV_qPCR after DNA Extraction						IAV_Direct RT-qPCR amplification						IAV_RT-qPCR after RNA Extraction
	10^-1	10^-2	10^-3	10^-4			10^-1	10^-2	10^-3	10^-4			10^-1	10^-2	10^-3	10^-4			10^-1	10^-2	10^-3	10^-4
Extraction-original samples	21.92	24.13	27.34	30.39			21.92	24.13	27.34	30.39			17.15	21.65	24.46	28.45			17.15	21.65	24.46	28.45
					Mean value						Mean value						Mean value						Mean value
M1 (FTA Purification Reagent + PK)	5.90	6.80	6.89	8.67	7.07		5.43	6.72	6.31	8.76	6.81		14.37	13.09	15.54	11.55	13.64		9.96	8.04	8.07	10.70	9.20
M2-E1 (TE+PK+FTA Elute buffer)	6.54	7.63	6.78	8.01	7.24		7.73	8.69	8.12	9.01	8.39		14.85	13.50	15.54	11.55	13.86		11.97	10.79	11.93	11.07	11.44
M2-E2	3.96	4.80	4.78	4.78	4.58		5.67	6.66	6.39	8.73	6.87		13.79	12.40	12.60	11.55	12.58		10.72	9.17	9.55	10.07	9.88
M3-E1 (TE + TLR)	6.93	8.18	7.08	9.61	7.95		8.43	9.45	9.72	9.61	9.31		15.79	16.71	15.54	11.55	14.90		12.68	10.44	13.16	11.55	11.96
M3-E2	3.94	4.92	4.38	6.07	4.83		6.19	7.08	6.72	7.24	6.81		13.69	12.34	13.80	11.55	12.85		11.07	9.82	9.80	11.04	10.44
M4 (TE)	6.35	7.66	7.46	9.07	7.64		8.22	8.91	9.50	7.87	8.63		14.44	13.01	15.54	11.55	13.64		11.17	9.94	10.61	9.63	10.34
M5 (M-Lysis Reagent)	7.42	8.20	8.02	9.61	8.32		7.16	8.84	9.04	9.61	8.67		14.84	13.55	15.54	11.55	13.87		11.89	10.42	10.50	11.24	11.02
M6-E1 (TE+ Chelex 100 Resin)	7.11	8.31	8.69	9.61	8.43		8.23	9.29	10.67	9.61	9.45		15.39	14.96	15.54	11.55	14.36		13	11.63	13.26	11.55	12.15
M6-E2	4.12	5.22	5.19	7.01	5.39		5.49	6.79	6.87	7.40	6.64		10.34	8.87	9.56	10.15	9.73		10	8.46	9.04	9.36	8.96
M7-E1 (TED10 + Chelex)	7.11	8.19	9.29	9.05	8.41		7.60	8.76	9.38	9.61	8.84		14.67	13.91	15.54	11.55	13.92		12.09	11.07	13.01	11.55	11.93
M7-E2	3.91	3.96	5	6.79	4.92		5.27	6.32	6.25	7.47	6.33		10.63	8.84	9.16	10.30	9.74		9.84	8.49	9.08	9.16	9.15
	∆ Ct values between the released output of the FTA card and the extracted original sample based on the different FTA cards
		ASFV_Direct qPCR amplification						ASFV_qPCR after DNA Extraction						IAV_Direct RT-qPCR amplification						IAV_RT-qPCR after RNA Extraction
	10^-1	10^-2	10^-3	10^-4			10^-1	10^-2	10^-3	10^-4			10^-1	10^-2	10^-3	10^-4			10^-1	10^-2	10^-3	10^-4
Extraction-original samples	21.92	24.13	27.34	30.39			21.92	24.13	27.34	30.39			17.15	21.65	24.46	28.45			17.15	21.65	24.46	28.45
					Mean value						Mean value						Mean value						Mean value
FTA Classic Card	5.59	6.78	6.57	8.09	6.76		8.10	9.05	9.16	9.61	8.98		13.94	12.66	14.73	11.55	13.22		10.27	8.81	9.24	9.57	9.48
Indicating FTA Elute Card	6.10	7.39	7.23	9	6.91		7.60	8.63	9.84	9.18	8.82		13.39	12.17	14.33	11.55	12.86		10.71	9.32	9.70	10.62	10.09
GenSaver	5.26	6.29	6.52	8.60	6.67		6.97	8.19	8.41	8.68	8.07		13.18	11.86	13.41	10.69	12.29		10.99	9.83	10.47	10.94	10.56
GenSaver 2.0	5.11	5.92	5.67	6.76	5.87		5.33	6.36	6.61	7.88	6.55		14.24	13.66	13.89	11.55	13.34		10.41	8.84	9.22	9.24	9.43
Human ID Bloodstain Card	6.16	6.90	7.89	7.88	7.21		7.21	8.35	8.78	8.24	8.15		13.37	12.25	13.46	10.73	12.46		11.91	10.61	10.82	11.55	11.23
COPAN Nucleic Card	5.31	6.28	6.46	7.94	6.50		5.63	5.95	6.65	9.30	6.89		14.68	13.64	14.59	11.55	13.62		12.57	11.28	12.30	11.55	11.93
Nucleo Card/ Blood sample Storage Card	6.79	7.69	7.50	8.38	7.59		7.62	8.46	8.37	8.42	8.22		14.58	13.42	14.47	11.55	13.51		12.80	11.37	12.48	11.21	11.97
